# Supplementary material for: Phytoplankton-Zooplankton Community Structure in Coal Mining Subsidence Lake
Source: Int J Environ Res Public Health. 2022 Dec 28;20(1):484. doi: 10.3390/ijerph20010484 (PMC9819133; doi:10.3390/ijerph20010484)
Supplement: Supplementary file 1 [file ijerph-20-00484-s001.zip]

Archive with 1 entries (1 files):
- ijerph-2048212-supplementary.pdf
